# Supplementary material for: Integrating pathology, chromosomal instability and mutations for risk stratification in early-stage endometrioid endometrial carcinoma
Source: Cell Biosci. 2020 Oct 22;10:122. doi: 10.1186/s13578-020-00486-0 (PMC7583263; doi:10.1186/s13578-020-00486-0)
Supplement: Supplementary file 4 — Additional file 4: Table S1. Genes in CIN25 and CIN70. [file 13578_2020_486_MOESM4_ESM.xlsx]

## Sheet: CIN70
CIN70
AC092073.1
ACTL6A
ASF1B
ATAD2
AURKA
AURKB
CCNB1
CCNB2
CCT5
CDC20
CDC45
CDC6
CDCA3
CDCA8
CDK1
CEP55
CKAP5
CKS2
CMAS
CTPS1
DHCR7
DKC1
ECT2
ELAVL1
ESPL1
EZH2
FEN1
FoxM1
H2AFX
H2AFZ
HDGF
KIF20A
KIF4A
LSM4
MAD2L1
MCM10
MCM2
MCM7
MELK
MSH6
MTCH2
NCAPD2
NCAPG2
NCAPH
NDUFAB1
NEK2
NEMP1
NUP205
NXT1
OIP5
PBK
PCNA
PRC1
PTTG1
RAD21
RAD51AP1
RFC4
RNASEH2A
RRM1
RRM2
SRSF2
TGIF2-RAB5IF
TOP2A
TPX2
TRIP13
TTK
UBE2C
UNG
ZWILCH
ZWINT

## Sheet: CIN25
CIN25
TPX2
PRC1
FoxM1
CDK1
TGIF2-RAB5IF
MCM2
H2AFZ
TOP2A
PCNA
UBE2C
MELK
TRIP13
NCAPD2
MCM7
RNASEH2A
RAD51AP1
KIF20A
CDC45
MAD2L1
ESPL1
CCNB2
FEN1
TTK
CCT5
RFC4
